# Supplementary material for: Micelle-Formulated Juglone Effectively Targets Pancreatic Cancer and Remodels the Tumor Microenvironment
Source: Pharmaceutics. 2023 Nov 21;15(12):2651. doi: 10.3390/pharmaceutics15122651 (PMC10747591; doi:10.3390/pharmaceutics15122651)
Supplement: Supplementary file 1 [file pharmaceutics-15-02651-s001.zip]

Archive with 1 entries (1 files):
- pharmaceutics-2637934-supplementary.pdf
